# Supplementary material for: Biomarkers Correlate With Body Composition and Performance Changes Throughout the Season in Women's Division I Collegiate Soccer Players
Source: Front Sports Act Living. 2020 Jul 2;2:74. doi: 10.3389/fspor.2020.00074 (PMC7739727; doi:10.3389/fspor.2020.00074)
Supplement: Supplementary file 1 [file Data_Sheet_1.xlsx]

## Sheet: Raw Data
Descriptives Characteristics			Performance Variables												Body Composition Variables															Catabolic Biomarkers																			Anabolic Biomarkers
Subject_ID	Age	Height_CM	VO2MAX_Pre	VO2MAX_Post	VJ_Pre_CM	VJHOH_Pre_CM	VJHOH_Post_CM	VJ_Post_CM	Squat_Pre	Squat_Post	Bench_Pre	Bench_Post	Deadlift_Pre	Deadlift_Post	Total_BW_T1	Total_BW_T2	Total_BW_T3	Total_BW_T4	Total_BW_T5	FFM_T1	FFM_T2	FFM_T3	FFM_T4	FFM_T5	Percent_BF_T1	Percent_BF_T2	Percent_BF_T3	Percent_BF_T4	Percent_BF_5	Cort_Total_T1	Cort_Total_T2	Cort_Total_T3	Cort_Total_T4	Cort_Free_T1	Cort_Free_T2	Cort_Free_T3	Cort_Free_T4	CK_T1	CK_T2	CK_T3	CK_T4	CRP_T1	CRP_T2	CRP_T3	CRP_T4	IL6_T1	IL6_T2	IL6_T3	IL6_T4
1	21	177.8	46.9	49.1	51.562	49.276	55.118	55.88	92.9705	97.5057	40.8163	43.0839	106.576	88.4354	75.0909	74.1818	74.719	75.4455	75.1	64.3636	62.6364	60.739	62.6477	62.0991	14.3	15.6	18.7	17	17.3	317.285	571.113	455.235	452.476	17.94	27.6	25.116	25.116	466	311	198	107	0.5	6.1	1.5	0.6	0.6	1.02	1.14	1.06
2	19	160.02	41.8	43.7	44.704	43.434	47.752	48.006	95.2381	102.041	49.8866	47.619	95.2381	88.4354	62.2727	62.9545	63.078	63.0605	62.4159	51.0455	52.6364	52.21	51.9041	51.3268	18	16.4	17.2	17.7	17.8	504.897	582.149	571.113	604.221	25.392	28.152	34.224	33.948	190	177	108	390	0.2	1.2	26	0.2	0.69	0.89	9.17	0.69
3	18	160.02	50.37	54.2	38.862	34.798	40.894	45.466	68.0272	74.8299	38.5488	40.8163	63.4921	65.7596	58.4091	56.3636	56.932	59.3636	57.9045	43.4091	43.3045	43.444	44.0618	46.2714	25.7	23.2	23.7	25.6	20.1	411.091	342.116	521.451	518.692	29.532	15.18	42.228	52.44	153	155	149	128	0.7	5.5	1.4	0.6	0.94	1.69	2.94	1.03
4	20	170.18	44.7	47	48.514	42.672	48.514	42.164	95.2381	97.5057	52.1542	47.619	79.3651	83.9002	75.7273	73.5	72.182	71.565	71.9955	60.4545	61	59.636	58.62	59.8627	20	17	17.4	18.1	16.9	885.639	954.614	891.157	1012.55	24.564	28.704	23.184	38.088	145	147	161	147	0.7	1.2	0.6	0.9	0.56	0.49	0.86	8.9
5	19	172.72	45.2	51	46.228	40.64	41.148	48.26	83.9002	77.0975	47.619	49.8866	74.8299	86.1678	70.5455	70.7727	69.497	69.9555	69.8682	61.6364	62.1182	59.129	61.645	60.1914	12.6	12.2	14.9	11.9	13.9	350.393	813.905	800.11	557.318	23.46	16.284	15.732	54.096	264	1364	570	484	0.2	0.6	0.2	0.5	1.05	0.64	0.46	0.49
6	22	172.72	43.7	42.6	46.228	39.624	38.862	44.45	90.7029	92.9705	52.1542	52.1542	74.8299	81.6327	71.72	71.4091	70.818	71.8318	71.6982	53.81	54.2727	54.266	54.1514	54.1414	25	24	23.4	24.6	24.5	482.825	504.897	411.091	579.39	27.6	27.048	24.564	55.476	115	60	38	33	0.2	0.2	0.3	0.2	0.62	0.73	0.81	0.57
7	19	167.64	50.6	48.6	62.484	51.308	51.562	60.96	99.7732	97.5057	56.6893	54.4218	113.379	102.041	66.2273	65.3886	65.03	64.0864	63.9677	51.0909	51.3182	51.705	51.2814	52.6159	22.9	21.51	20.5	20	17.7	648.365	733.894	626.293	297.972	54.924	31.188	45.816	10.488	143	114	48	96	0.2	0.2	0.2	0.5	0.67	0.86	1.58	0.94
8	20	171.45	46.5	45	53.848	49.276	52.578	55.88	74.8299	77.0975	38.5488	43.0839	83.9002	74.8299	66.0455	67.7727	67.648	67.5327	66.9864	55.8636	57.6364	56.465	56.3945	58.3455	15.4	14.9	16.5	16.5	12.9	482.825	441.44	510.415	455.235	43.608	28.428	44.16	37.812	346	383	183	190	0.4	0.4	0.3	0.3	0.37	0.53	0.95	1.28
9	21	185.42	45.4	47.4	62.484	53.848	56.134	66.04	97.5057		52.1542		115.646		75.27	75.0455	74.103	74.6973	75.1359	65.63	65.5	65.2	64.9555	66.745	12.8	12.6	12	13	11.2	1396.05	1183.61	1233.27	1332.6	65.964	21.528	42.504	45.54	464	152	86	85	0.5	0.2	0.2	0.2	1.25	0.45	0.55	0.65
10	19	177.8	39.7	37.8	54.356	49.022	48.006	53.086	70.2948	77.0975	40.8163	43.0839	58.9569	63.4921	68.3636	69.0909	67.425	67.8823	67.8823	56.0455	56.8182	56.3	56.2691	56.2373	18	17.9	16.5	17.1	17.2	480.066	435.922	444.199	433.163	35.88	19.596	25.668	27.876	121	197	166	78	1.2	2.3	1	0.8	0.83	1.38	1.51	0.94
11	23	162.56	53.8	51.5	45.72	40.894	41.91	48.768	83.9002	90.7029	47.619	49.8866	97.5057	99.7732	66.9545	67.1818	67.682	66.8091	68.58	53.5909	53.2273	53.441	53.1295	54.8664	20	20.8	21	20.5	20	419.368	380.742	438.681	452.476	30.36	26.22	27.048	39.192	326	349	163	217	0.2	0.2	0.6	2.2	0.56	0.79	1.88	0.87
12	18	157.48	43.2	47.1	52.578	52.578	46.228	49.784	86.1678	86.1678	34.0136	38.5488	97.5057	95.2381	51.7273	53.5909	54.364	52.1273	51.6677	43.2727	43.7727	43.447	42.0573	41.8068	16.3	18.3	20.1	19.3	19.1	435.922	554.559	546.282	444.199	33.672	35.328	50.508	36.156	792	161	91	121	0.6	0.9	0.3	0.2	1.1	1.04	2.83	0.84
13	21	172.72	49.4	45	54.356	50.038	45.72	51.054	72.5624		40.8163		86.1678		63.0455	61.8636	62.136	60.9995	61.2341	50.3636	50.1591	50.371	50.8736	50.3995	20.1	18.9	18.9	16.6	17.8	1266.38	1492.62	1076.01	1387.78	27.6	34.224	24.288	43.608	1006	522	265	195	0.8	2.3	1.2	2.7	0.82	1.21	0.57	0.97
14	22	175.26	50.9	53.7	61.722	52.324	57.658	59.944	90.7029	95.2381	40.8163	45.3515	90.7029	83.9002	64.3636	65.7727	64.395	65.1636	64.84	57.9091	59.2455	58.227	60.1723	60.3218	9.8	9.9	9.6	7.7	7	720.099	587.667	560.077	606.98	27.876	26.496	24.288	32.568	647	358	192	181	1.6	3.7	6.3	1.9	1.47	0.68	1.43	0.63
15	18	167.64	45.1	49.2	56.896	47.752	42.418	49.276	88.4354		52.1542		124.717		72.2727	72.7727	74.095	74.4155	73.6477	54.2273	55	56.727	55.5464	55.7386	24.9	24.4	23.4	25.4	24.3	549.041	358.67	758.725	648.365	28.152	9.384	57.132	53.544	167	511	132	227	0.5	0.3	0.2	0.6	0.85	1.07	1.2	1.12
16	18	165.1	49.3		47.244	43.688	47.498	51.816	70.2948		36.2812		74.8299		63.4091	64	67.309	66.6818	66.3773	52.7273	50.8182	51.591	51.2664	52.8555	16.9	20.6	23.4	23.1	20.4	391.778	433.163	653.883	651.124	15.456	17.664	50.784	41.952	261	166	140	126	0.2	0.5	0.2	0.4	0.36	0.67	0.83
17	19	172.72	50.1	50.4	48.768	44.45	43.434	48.768	65.7596	74.8299	38.5488	40.8163	88.4354	95.2381	69.4091	66.1727	67.094	65.2355	64.4964	57.4318	56.7727	57.633	56.5186	56.2609	17.3	14.2	14.1	13.4	12.8	518.692	502.138	590.426	551.8	44.988	33.396	43.056	49.68	190	121	104	102	1.2	0.5	4.1	0.5	0.78	1.23	1.24	0.62
18	20	160.02	54	51.1	46.228	41.148	42.926	44.958	68.0272		47.619	47.619	81.6327		66	65.5091	65.092	63.7755	65.0709	49.7727	51.5182	50.568	50.5955	49.6409	24.7	21.4	22.3	20.7	23.7	565.595	424.886	584.908	604.221	44.16	21.252	36.708	57.132	303	857	3775	221	0.6	0.7	3.5	1	0.41	0.61	1.83	0.49
19	19	160.02	48	45.6	40.64	38.608	38.1	39.116	63.4921	68.0272	34.0136	36.2812	79.3651	81.6327	62.0455	63.1364	63.812	63.2973	63.8136	45.4545	45.7273	46.629	46.0673	46.1068	26.7	27.9	26.9	27.2	27.7	924.265	1219.48	758.725	698.027	53.268	36.708	32.292	53.82	158	147	101	107	0.5	1.4	0.9	0.5	0.79	1.11	1.04	1.71
20	19	172.72	47.8	48.5	44.196	42.926	46.228	51.308	72.5624	81.6327	43.0839	43.0839	74.8299	74.8299	65.6818	65.1364	63.664	61.7859	62.3377	53.2273	53.2273	53.545	51.9673	53.7268	18.9	18.3	15.9	15.9	13.8	689.75	769.761	808.387	778.038	22.632	24.84	30.36	35.052	257	1082	186	161	3.8	15.1	3.8	3.8	0.91	2.73	1.2	0.8
21	19	162.56	52.7	47.4	47.244	42.418	41.656	47.244	61.2245	61.2245	31.746	38.5488	72.5624		56.8182	55.5455	56.995	57.5105	57.5909	47.6818	48.6364	49.937	50.535	51.7791	16.1	12.1	12.4	12.1	10.1	488.343	587.667	521.451	518.692	35.604	35.328	31.464	35.88	1107	419	578	146	0.5	0.2	0.6	0.2	0.8	2.78	0.99	0.73
[truncated: 20 more columns]

## Sheet: Key
	Key
	VJ=Vertical Jump (cm)
	VJHOH=Vertical Jump hands on hips (cm)
	BW=Body Weight (kg)
	FFM=Fat free mass (kg)
	Percent BF= Percent Body fat
	Cort Total= Total Cortisol (nmol/L)
	Cort Free= Free Cortisol (nmol/L)
	CK=Creatine Kinase (U/L)
	IL6=Interleukin-6 (pg/mL)
	CRP=C-Reactive Protein (mg/L)
	E2=Estradiol (pmol/L)
	GH=Growth Hormone (µg/L)
	IGF1=Insulin-like Growth Factor 1 (µg/L)
	Test Free=Free Testosterone (nmol/L)
	Test Total= Total Testosterone (nmol/L)
	Time Points: T1, T2, T3, T4, T5
